# Supplementary material for: Reconstructed data of landings for the artisanal beach seine fishery in the marine-coastal area of Taganga, Colombian Caribbean Sea
Source: Data Brief. 2020 Apr 22;30:105604. doi: 10.1016/j.dib.2020.105604 (PMC7200242; doi:10.1016/j.dib.2020.105604)
Supplement: Supplementary file 1 [file mmc1.xlsx]

## Sheet: Table 1
Year	Month	SST (Taganga)	SST (Arriba aguja)	SST (Bajo aguja)	SST (Granate)	CHL (Taganga)	CHL (Arriba aguja)	CHL (Bajo aguja)	CHL (Granate)	CHL (Cabo de la vela)	upwelling index (Arriba aguja)	upwelling index (Cabo de la vela)	MEI	NAO	Precipitation	TOTAL CPUE	Caranx crysos	Euthynnus alletteratus
1994	1	23.2775	22.8372	23.0633	23.0633	NaN	NaN	NaN	NaN	NaN	NaN	NaN	-0.04	1.28	0	38.166	3.634	0.197
1994	2	22.1249	21.9677	22.076	22.076	NaN	NaN	NaN	NaN	NaN	NaN	NaN	-0.29	0.07	0	112.593	NaN	NaN
1994	3	22.6784	22.1073	22.396	22.396	NaN	NaN	NaN	NaN	NaN	NaN	NaN	-0.36	3.68	0	130.594	12.129	NaN
1994	4	18.3656	18.8994	18.3338	18.3338	NaN	NaN	NaN	NaN	NaN	NaN	NaN	-0.43	1.38	1	118.334	20.666	3.089
1994	5	19.8217	19.0425	19.1932	19.1932	NaN	NaN	NaN	NaN	NaN	NaN	NaN	-0.21	-1.43	1	82.803	48.58	3.2
1994	6	21.5116	21.1904	21.418	21.418	NaN	NaN	NaN	NaN	NaN	NaN	NaN	-0.02	2.99	5	34.448	20.49	2.597
1994	7	18.7369	20.1348	19.8752	19.8752	NaN	NaN	NaN	NaN	NaN	NaN	NaN	-0.38	-0.09	9	16.38	4.368	0.818
1994	8	19.7737	19.5882	19.7468	19.7468	NaN	NaN	NaN	NaN	NaN	NaN	NaN	-0.19	-1.59	7	42.526	19.638	2.668
1994	9	16.2042	14.673	15.2554	15.2554	NaN	NaN	NaN	NaN	NaN	NaN	NaN	0.01	-2.85	9	86.394	70.385	2.999
1994	10	25.5085	25.472	25.4621	25.4621	NaN	NaN	NaN	NaN	NaN	NaN	NaN	0.62	-1.88	8	85.203	61.967	1.423
1994	11	24.5844	24.4326	24.4931	24.4931	NaN	NaN	NaN	NaN	NaN	NaN	NaN	0.85	1.68	11	208.038	78.346	1.087
1994	12	23.4267	23.2092	23.2756	23.2756	NaN	NaN	NaN	NaN	NaN	NaN	NaN	0.94	2.86	0	44.234	28.849	0.829
1995	1	22.2721	21.9217	22.0431	22.0431	NaN	NaN	NaN	NaN	NaN	NaN	NaN	0.84	2.7	0	44.655	21.343	0.901
1995	2	22.4629	22.3693	22.3297	22.3297	NaN	NaN	NaN	NaN	NaN	NaN	NaN	0.58	3.13	0	19.022	6.317	0.909
1995	3	20.5011	21.2438	20.4502	20.4502	NaN	NaN	NaN	NaN	NaN	NaN	NaN	0.06	1.06	1	51.371	3.669	1.321
1995	4	20.9901	21.6596	21.4393	21.4393	NaN	NaN	NaN	NaN	NaN	NaN	NaN	-0.23	-1.81	0	39.685	5.736	1.928
1995	5	19.828	20.3792	19.9832	19.9832	NaN	NaN	NaN	NaN	NaN	NaN	NaN	-0.53	-0.36	5	21.768	9.55	1.701
1995	6	22.8064	21.5133	22.4171	22.4171	NaN	NaN	NaN	NaN	NaN	NaN	NaN	-0.23	-3.36	12	46.008	24.222	0.251
1995	7	22.0409	20.4226	21.2334	21.2334	NaN	NaN	NaN	NaN	NaN	NaN	NaN	-0.1	-0.96	13	24.958	22.242	0.246
1995	8	24.4273	24.0664	24.1061	24.1061	NaN	NaN	NaN	NaN	NaN	NaN	NaN	-0.58	-1.33	21	13.345	4.932	1.135
1995	9	21.7026	22.1184	22.0764	22.0764	NaN	NaN	NaN	NaN	NaN	NaN	NaN	-0.7	-1.55	16	25.802	11.373	3.409
1995	10	21.2819	21.2989	21.6557	21.6557	NaN	NaN	NaN	NaN	NaN	NaN	NaN	-0.73	1.22	16	21.367	9.559	0.559
1995	11	19.398	19.1131	18.9991	18.9991	NaN	NaN	NaN	NaN	NaN	NaN	NaN	-0.75	-2.73	0	71.464	66.098	0.934
1995	12	21.6571	21.3904	21.6951	21.6951	NaN	NaN	NaN	NaN	NaN	NaN	NaN	-0.74	-3.33	84	59.77	52.952	0.643
1996	1	27.9449	26.1001	27.2497	27.2497	NaN	NaN	NaN	NaN	NaN	NaN	NaN	-0.58	-3.27	0	18.053	13.516	0.397
1996	2	25.3364	24.4769	25.0147	25.0147	NaN	NaN	NaN	NaN	NaN	NaN	NaN	-0.53	-0.12	0	10.52	6.63	0.857
1996	3	22.8489	22.2666	22.5645	22.5645	NaN	NaN	NaN	NaN	NaN	NaN	NaN	-0.29	-2.57	4	20.589	4.733	2.518
1996	4	21.1015	20.8111	20.9686	20.9686	NaN	NaN	NaN	NaN	NaN	NaN	NaN	-0.55	-0.31	7	13.213	3.597	1.035
1996	5	17.5409	18.2814	18.2099	18.2099	NaN	NaN	NaN	NaN	NaN	NaN	NaN	-0.53	-1.5	3	22.49	8.022	0.651
1996	6	18.5293	18.1075	18.285	18.285	NaN	NaN	NaN	NaN	NaN	NaN	NaN	-0.34	1.43	14	31.874	12.073	0.682
1996	7	18.9169	19.344	19.1438	19.1438	NaN	NaN	NaN	NaN	NaN	NaN	NaN	-0.26	1.47	12	9.24	5.265	0.56
1996	8	23.6443	22.4077	23.1065	23.1065	NaN	NaN	NaN	NaN	NaN	NaN	NaN	-0.28	-0.19	15	10.196	7.558	0.22
1996	9	19.1972	19.0142	19.0598	19.0598	NaN	NaN	NaN	NaN	NaN	NaN	NaN	-0.33	-2.23	9	11.53	4.718	0.633
1996	10	22.3618	21.858	22.2658	22.2658	NaN	NaN	NaN	NaN	NaN	NaN	NaN	-0.39	-0.07	2	21.06	4.651	6.032
1996	11	19.7949	20.1246	20.0287	20.0287	NaN	NaN	NaN	NaN	NaN	NaN	NaN	-0.49	-0.05	63	23.652	15.455	NaN
1996	12	21.1266	21.5064	21.4164	21.4164	NaN	NaN	NaN	NaN	NaN	NaN	NaN	-0.8	-4.7	3	155.472	133.765	0.869
1997	1	23.7721	22.8018	23.3484	23.3484	NaN	NaN	NaN	NaN	NaN	NaN	NaN	-0.7	-1.95	0	93.016	12.596	0.643
1997	2	24.461	22.1888	23.1892	23.1892	NaN	NaN	NaN	NaN	NaN	NaN	NaN	-0.39	5.26	0	312.476	0.687	1.565
1997	3	24.6259	22.8434	23.6355	23.6355	NaN	NaN	NaN	NaN	NaN	NaN	NaN	0.06	2.09	0	10.673	0.36	1.08
1997	4	24.7643	22.3185	23.5678	23.5678	NaN	NaN	NaN	NaN	NaN	NaN	NaN	0.28	-0.97	2	64.75	0.457	0.965
1997	5	24.675	22.8953	23.7004	23.7004	NaN	NaN	NaN	NaN	NaN	NaN	NaN	1.07	-1.35	1	6.744	4.154	0.788
1997	6	22.7556	22.2437	22.8179	22.8179	NaN	NaN	NaN	NaN	NaN	NaN	NaN	1.68	-4.05	15	41.796	15.329	0.064
1997	7	23.2654	22.4407	22.7183	22.7183	NaN	NaN	NaN	NaN	NaN	NaN	NaN	2.27	1.18	3	65.575	50.505	3.358
1997	8	20.9477	19.849	20.268	20.268	NaN	NaN	NaN	NaN	NaN	NaN	NaN	2.75	1.78	4	24.971	12.88	3.236
1997	9	24.1066	22.8771	23.3923	23.3923	NaN	NaN	NaN	NaN	NaN	NaN	NaN	2.84	-0.67	7	18.535	12.93	2.554
1997	10	21.4751	21.1866	20.9652	20.9652	NaN	NaN	NaN	NaN	NaN	NaN	NaN	3.11	-2.26	11	41.373	22.286	2.239
1997	11	21.1162	20.7311	21.0252	21.0252	NaN	NaN	NaN	NaN	NaN	NaN	NaN	3.22	-0.99	6	79.477	17.658	11.682
1997	12	23.8145	23.8778	23.8664	23.8664	NaN	NaN	NaN	NaN	NaN	NaN	NaN	3.24	-0.2	0	35.189	10.304	1.679
1998	1	24.6023	23.3654	23.9405	23.9405	NaN	NaN	NaN	NaN	NaN	NaN	NaN	3.03	-0.28	0	128.171	50.457	0.057
1998	2	23.6243	21.8268	22.5858	22.5858	NaN	NaN	NaN	NaN	NaN	NaN	NaN	2.5	2.44	4	26.624	2.935	0.2
1998	3	25.5242	23.7013	24.4722	24.4722	NaN	NaN	NaN	NaN	NaN	NaN	NaN	2.03	1.24	1	42.964	1.111	2.627
1998	4	21.9445	21.9624	21.9662	21.9662	NaN	NaN	NaN	NaN	NaN	NaN	NaN	1.51	-0.39	3	14.864	6.545	0.325
1998	5	23.354	22.2035	22.8923	22.8923	NaN	NaN	NaN	NaN	NaN	NaN	NaN	1.25	-1.26	8	27.159	8.195	0.183
1998	6	21.5826	19.7276	20.4073	20.4073	NaN	NaN	NaN	NaN	NaN	NaN	NaN	0.09	-0.85	8	NaN	NaN	NaN
1998	7	21.3915	21.8769	21.6941	21.6941	NaN	NaN	NaN	NaN	NaN	NaN	NaN	-0.17	-0.57	13	36.104	7.709	0.135
1998	8	22.4676	22.2644	22.2362	22.2362	NaN	NaN	NaN	NaN	NaN	NaN	NaN	-0.27	1.8	13	30.433	4.194	0.206
1998	9	17.9112	19.1941	18.7624	18.7624	NaN	NaN	NaN	NaN	NaN	NaN	NaN	-0.46	-3.48	17	51.505	4.846	0.06
1998	10	17.465	18.3212	17.8603	17.8603	NaN	NaN	NaN	NaN	NaN	NaN	NaN	-0.74	1.34	10	23.513	11.013	NaN
1998	11	23.0574	23.1179	22.895	22.895	NaN	NaN	NaN	NaN	NaN	NaN	NaN	-0.71	1.13	7	65.444	6.338	0.493
1998	12	19.6392	19.7875	19.7997	19.7997	NaN	NaN	NaN	NaN	NaN	NaN	NaN	-1	1.95	6	48.398	6.945	10.061
1999	1	23.8886	22.725	23.139	23.139	NaN	NaN	NaN	NaN	NaN	NaN	NaN	-0.97	0.9	0	NaN	NaN	NaN
1999	2	20.3439	19.9776	20.0356	20.0356	NaN	NaN	NaN	NaN	NaN	NaN	NaN	-0.77	1.8	1	NaN	NaN	NaN
1999	3	21.431	19.9511	20.7283	20.7283	NaN	NaN	NaN	NaN	NaN	NaN	NaN	-0.37	-0.72	2	NaN	NaN	NaN
1999	4	18.2589	16.716	17.4693	17.4693	NaN	NaN	NaN	NaN	NaN	NaN	NaN	-0.63	0.43	6	NaN	NaN	NaN
1999	5	22.8425	22.1886	22.2565	22.2565	NaN	NaN	NaN	NaN	NaN	NaN	NaN	-0.59	1.03	6	NaN	NaN	NaN
1999	6	17.8739	16.4853	17.2674	17.2674	NaN	NaN	NaN	NaN	NaN	NaN	NaN	-0.69	1.39	17	NaN	NaN	NaN
1999	7	21.0817	20.6062	20.6012	20.6012	NaN	NaN	NaN	NaN	NaN	NaN	NaN	-0.64	-1.85	12	NaN	NaN	NaN
1999	8	20.2573	20.376	20.6718	20.6718	NaN	NaN	NaN	NaN	NaN	NaN	NaN	-0.74	-3.67	21	NaN	NaN	NaN
1999	9	19.3266	19.548	19.5201	19.5201	NaN	NaN	NaN	NaN	NaN	NaN	NaN	-0.94	-0.51	21	NaN	NaN	NaN
1999	10	17.119	18.2194	17.2509	17.2509	NaN	NaN	NaN	NaN	NaN	NaN	NaN	-1.16	-0.69	19	NaN	NaN	NaN
1999	11	21.1461	21.4933	21.4725	21.4725	NaN	NaN	NaN	NaN	NaN	NaN	NaN	-1.42	0.3	8	NaN	NaN	NaN
1999	12	17.3248	17.6384	17.5336	17.5336	NaN	NaN	NaN	NaN	NaN	NaN	NaN	-1.46	2.13	3	NaN	NaN	NaN
2000	1	20.7528	20.1399	20.4225	20.4225	NaN	NaN	NaN	NaN	NaN	NaN	NaN	-1.71	0.35	2	56.495	0.1	0.071
2000	2	19.5756	20.1428	19.3779	19.3779	NaN	NaN	NaN	NaN	NaN	NaN	NaN	-1.15	4.37	1	57.639	0.043	0.057
2000	3	19.8223	18.7238	19.1257	19.1257	NaN	NaN	NaN	NaN	NaN	NaN	NaN	-0.82	0.54	0	65.239	1.036	0.543
2000	4	21.5669	21.1596	21.1739	21.1739	NaN	NaN	NaN	NaN	NaN	NaN	NaN	-0.3	-3.34	2	418.732	NaN	NaN
2000	5	17.3723	17.163	17.3637	17.3637	NaN	NaN	NaN	NaN	NaN	NaN	NaN	-0.5	0.31	5	80.264	0.144	0.791
2000	6	19.4064	19.0065	19.0002	19.0002	NaN	NaN	NaN	NaN	NaN	NaN	NaN	-0.75	0.89	8	31.41	9.2	1.2
2000	7	16.7163	17.2555	17.138	17.138	NaN	NaN	NaN	NaN	NaN	NaN	NaN	-0.58	-2.99	8	64.026	3	0.342
2000	8	19.4692	18.9812	19.294	19.294	NaN	NaN	NaN	NaN	NaN	NaN	NaN	-0.38	0.78	10	34.5	NaN	2.75
2000	9	20.4579	20.8401	21.206	21.206	NaN	NaN	NaN	NaN	NaN	NaN	NaN	-0.31	-1.1	12	45.756	26.667	NaN
2000	10	19.8376	20.0392	20.0946	20.0946	NaN	NaN	NaN	NaN	NaN	NaN	NaN	-0.48	2.26	5	195.741	118.645	0.009
2000	11	21.746	22.0594	21.9517	21.9517	NaN	NaN	NaN	NaN	NaN	NaN	NaN	-0.72	-0.24	10	278.625	85.942	32.667
2000	12	22.6886	21.4789	22.1837	22.1837	NaN	NaN	NaN	NaN	NaN	NaN	NaN	-0.72	-1.41	3	101.143	18.571	NaN
2001	1	19.3619	19.5696	18.9703	18.9703	NaN	NaN	NaN	NaN	NaN	NaN	NaN	-0.71	0.02	0	379	NaN	24.444
2001	2	18.9131	18.5413	18.8736	18.8736	NaN	NaN	NaN	NaN	NaN	NaN	NaN	-0.4	0.07	0	3330.84	NaN	NaN
2001	3	26.9953	24.746	25.9673	25.9673	NaN	NaN	NaN	NaN	NaN	NaN	NaN	-0.1	-0.68	0	60.633	1.333	0.25
2001	4	26.1992	23.1688	24.5895	24.5895	NaN	NaN	NaN	NaN	NaN	NaN	NaN	-0.03	1.24	0	392.318	4.091	NaN
2001	5	20.5995	19.6474	19.9854	19.9854	NaN	NaN	NaN	NaN	NaN	NaN	NaN	-0.31	-0.09	4	80.442	2.067	NaN
2001	6	21.3394	20.3972	20.8577	20.8577	NaN	NaN	NaN	NaN	NaN	NaN	NaN	-0.24	-1.33	3	588.25	NaN	45.833
2001	7	22.2166	21.4834	21.9774	21.9774	NaN	NaN	NaN	NaN	NaN	NaN	NaN	-0.17	-1.12	9	NaN	NaN	NaN
2001	8	21.8025	22.5874	22.3213	22.3213	NaN	NaN	NaN	NaN	NaN	NaN	NaN	-0.28	1.64	14	NaN	NaN	NaN
2001	9	20.8981	20.4998	20.6597	20.6597	NaN	NaN	NaN	NaN	NaN	NaN	NaN	-0.67	-3.83	13	NaN	NaN	NaN
2001	10	21.2264	21.966	21.9001	21.9001	NaN	NaN	NaN	NaN	NaN	NaN	NaN	-0.53	0.88	14	NaN	NaN	NaN
2001	11	16.217	18.1832	16.6637	16.6637	NaN	NaN	NaN	NaN	NaN	NaN	NaN	-0.59	0.01	6	NaN	NaN	NaN
2001	12	20.5247	20.4075	20.4883	20.4883	NaN	NaN	NaN	NaN	NaN	NaN	NaN	-0.64	-2.25	2	NaN	NaN	NaN
2002	1	23.0044	22.968	23.0836	23.0836	NaN	NaN	NaN	NaN	NaN	NaN	NaN	-0.49	2.31	0	NaN	NaN	NaN
2002	2	20.8183	20.5768	20.8047	20.8047	NaN	NaN	NaN	NaN	NaN	NaN	NaN	-0.2	3.01	0	NaN	NaN	NaN
2002	3	20.0034	19.982	20.0653	20.0653	NaN	NaN	NaN	NaN	NaN	NaN	NaN	0.2	0.09	1	NaN	NaN	NaN
2002	4	19.5934	19.0836	19.0203	19.0203	NaN	NaN	NaN	NaN	NaN	NaN	NaN	0.06	0.91	1	NaN	NaN	NaN
2002	5	20.8922	20.2687	20.3689	20.3689	NaN	NaN	NaN	NaN	NaN	NaN	NaN	0.15	-0.05	8	NaN	NaN	NaN
2002	6	22.539	22.6565	22.4974	22.4974	NaN	NaN	NaN	NaN	NaN	NaN	NaN	0.42	0.9	10	NaN	NaN	NaN
2002	7	22.6186	21.3558	22.0295	22.0295	NaN	NaN	NaN	NaN	NaN	NaN	NaN	0.27	-0.71	6	NaN	NaN	NaN
2002	8	23.0224	22.0855	22.5936	22.5936	NaN	NaN	NaN	NaN	NaN	NaN	NaN	0.34	-0.61	8	NaN	NaN	NaN
2002	9	22.0187	20.5591	21.3863	21.3863	NaN	NaN	NaN	NaN	NaN	NaN	NaN	0.51	-3.58	15	NaN	NaN	NaN
2002	10	25.3985	23.6097	24.5373	24.5373	NaN	NaN	NaN	NaN	NaN	NaN	NaN	0.93	-1.5	10	NaN	NaN	NaN
2002	11	25.9375	24.906	25.4208	25.4208	NaN	NaN	NaN	NaN	NaN	NaN	NaN	1.24	-0.27	3	NaN	NaN	NaN
2002	12	25.0901	23.7717	24.727	24.727	NaN	NaN	NaN	NaN	NaN	NaN	NaN	1.25	-0.98	6	NaN	NaN	NaN
2003	1	26.8867	24.5394	25.5831	25.5831	NaN	NaN	NaN	NaN	NaN	NaN	NaN	0.71	0.15	0	NaN	NaN	NaN
2003	2	26.591	24.6113	25.6216	25.6216	NaN	NaN	NaN	NaN	NaN	NaN	NaN	0.28	1.34	0	NaN	NaN	NaN
2003	3	24.3668	23.128	23.724	23.724	NaN	NaN	NaN	NaN	NaN	NaN	NaN	0.1	1.08	0	NaN	NaN	NaN
2003	4	18.4713	18.233	18.555	18.555	NaN	NaN	NaN	NaN	NaN	NaN	NaN	-0.42	-1.74	3	NaN	NaN	NaN
2003	5	23.6787	21.3995	22.299	22.299	NaN	NaN	NaN	NaN	NaN	NaN	NaN	-0.89	1.17	5	NaN	NaN	NaN
2003	6	22.1217	20.8187	21.5351	21.5351	NaN	NaN	NaN	NaN	NaN	NaN	NaN	-0.5	-0.86	9	NaN	NaN	NaN
2003	7	20.1458	19.3592	19.7419	19.7419	NaN	NaN	NaN	NaN	NaN	NaN	NaN	0.01	0.09	9	NaN	NaN	NaN
2003	8	20.5818	20.794	20.5097	20.5097	NaN	NaN	NaN	NaN	NaN	NaN	NaN	0.07	-0.99	12	NaN	NaN	NaN
2003	9	23.8337	22.7063	22.9542	22.9542	NaN	NaN	NaN	NaN	NaN	NaN	NaN	0.02	0.35	9	NaN	NaN	NaN
2003	10	20.8099	20.604	20.651	20.651	NaN	NaN	NaN	NaN	NaN	NaN	NaN	0.39	-3.68	12	NaN	NaN	NaN
2003	11	20.7152	20.7549	20.8167	20.8167	NaN	NaN	NaN	NaN	NaN	NaN	NaN	0.35	0.31	11	NaN	NaN	NaN
2003	12	22.0836	21.1733	21.8061	21.8061	NaN	NaN	NaN	NaN	NaN	NaN	NaN	0.53	-0.85	5	NaN	NaN	NaN
2004	1	24.9751	22.6834	23.7327	23.7327	NaN	NaN	NaN	NaN	NaN	NaN	NaN	0.43	0.2	0	NaN	NaN	NaN
2004	2	25.9799	23.4759	24.6115	24.6115	NaN	NaN	NaN	NaN	NaN	NaN	NaN	0.14	-1.23	0	NaN	NaN	NaN
2004	3	23.008	21.78	22.213	22.213	NaN	NaN	NaN	NaN	NaN	NaN	NaN	-0.06	1.07	0	NaN	NaN	NaN
2004	4	18.8659	18.6352	18.4874	18.4874	NaN	NaN	NaN	NaN	NaN	NaN	NaN	-0.04	1.08	5	NaN	NaN	NaN
2004	5	21.4354	18.1105	19.4502	19.4502	NaN	NaN	NaN	NaN	NaN	NaN	NaN	-0.32	-0.67	8	NaN	NaN	NaN
2004	6	21.0628	18.9167	19.9114	19.9114	NaN	NaN	NaN	NaN	NaN	NaN	NaN	-0.19	-0.38	7	NaN	NaN	NaN
2004	7	22.8916	21.8032	22.4968	22.4968	NaN	NaN	NaN	NaN	NaN	NaN	NaN	-0.03	-0.3	3	NaN	NaN	NaN
2004	8	23.1036	22.5946	22.7797	22.7797	NaN	NaN	NaN	NaN	NaN	NaN	NaN	0.25	-0.76	11	NaN	NaN	NaN
2004	9	19.9112	19.8728	19.6552	19.6552	NaN	NaN	NaN	NaN	NaN	NaN	NaN	0.33	2.51	10	NaN	NaN	NaN
2004	10	19.4235	20.3044	19.7882	19.7882	NaN	NaN	NaN	NaN	NaN	NaN	NaN	0.47	-2.18	14	NaN	NaN	NaN
2004	11	20.489	19.3333	19.8442	19.8442	NaN	NaN	NaN	NaN	NaN	NaN	NaN	0.49	-0.55	13	NaN	NaN	NaN
2004	12	21.7464	20.6933	21.1548	21.1548	NaN	NaN	NaN	NaN	NaN	NaN	NaN	0.54	1.27	3	NaN	NaN	NaN
2005	1	23.5022	21.337	22.3289	22.3289	NaN	NaN	NaN	NaN	NaN	NaN	NaN	0.28	1.82	0	NaN	NaN	NaN
2005	2	25.8394	23.1713	24.4468	24.4468	NaN	NaN	NaN	NaN	NaN	NaN	NaN	-0.11	-2.25	0	NaN	NaN	NaN
2005	3	24.4703	23.0225	23.6703	23.6703	NaN	NaN	NaN	NaN	NaN	NaN	NaN	-0.16	-1.29	1	NaN	NaN	NaN
2005	4	21.4793	21.1207	21.3845	21.3845	NaN	NaN	NaN	NaN	NaN	NaN	NaN	0.14	0.71	1	NaN	NaN	NaN
2005	5	20.3208	19.6594	20.3625	20.3625	NaN	NaN	NaN	NaN	NaN	NaN	NaN	0.25	-0.13	3	NaN	NaN	NaN
2005	6	21.047	20.1116	20.4927	20.4927	NaN	NaN	NaN	NaN	NaN	NaN	NaN	0.18	-1	11	NaN	NaN	NaN
2005	7	23.3098	22.6447	22.9867	22.9867	NaN	NaN	NaN	NaN	NaN	NaN	NaN	0.12	-0.08	16	NaN	NaN	NaN
2005	8	24.4434	22.8707	23.8917	23.8917	NaN	NaN	NaN	NaN	NaN	NaN	NaN	0.09	0.94	10	NaN	NaN	NaN
2005	9	22.2561	21.5709	22.2292	22.2292	NaN	NaN	NaN	NaN	NaN	NaN	NaN	-0.25	0.5	15	NaN	NaN	NaN
2005	10	17.3401	17.3262	17.5279	17.5279	NaN	NaN	NaN	NaN	NaN	NaN	NaN	-0.43	-0.45	11	NaN	NaN	NaN
2005	11	20.5655	20.6483	20.4615	20.4615	NaN	NaN	NaN	NaN	NaN	NaN	NaN	-0.92	-1.01	19	NaN	NaN	NaN
2005	12	23.8898	21.7629	22.8425	22.8425	NaN	NaN	NaN	NaN	NaN	NaN	NaN	-1.27	-0.81	18	NaN	NaN	NaN
2006	1	21.6866	20.8411	21.1097	21.1097	NaN	NaN	NaN	NaN	NaN	NaN	NaN	-0.9	-0.1	0	NaN	NaN	NaN
2006	2	23.2182	21.5584	22.0625	22.0625	NaN	NaN	NaN	NaN	NaN	NaN	NaN	-0.4	1.24	0	NaN	NaN	NaN
2006	3	20.9948	19.8286	20.132	20.132	NaN	NaN	NaN	NaN	NaN	NaN	NaN	-0.58	-1.12	3	NaN	NaN	NaN
2006	4	19.3118	18.7325	19.3356	19.3356	NaN	NaN	NaN	NaN	NaN	NaN	NaN	-0.26	0.57	1	NaN	NaN	NaN
2006	5	20.3524	20.7131	20.843	20.843	NaN	NaN	NaN	NaN	NaN	NaN	NaN	-0.14	-0.22	5	NaN	NaN	NaN
2006	6	23.3706	21.8398	22.6039	22.6039	NaN	NaN	NaN	NaN	NaN	-7.81865e-09	-2.42287e-09	-0.02	-0.41	9	NaN	NaN	NaN
2006	7	20.7429	19.5735	19.7206	19.7206	NaN	NaN	NaN	NaN	NaN	-8.47363e-09	-3.94697e-09	-0.01	0.83	14	NaN	NaN	NaN
2006	8	22.3775	21.4168	22.012	22.012	NaN	NaN	NaN	NaN	NaN	-2.99374e-09	-1.94789e-09	0.36	-2.47	11	NaN	NaN	NaN
2006	9	23.9925	23.0639	23.5067	23.5067	NaN	NaN	NaN	NaN	NaN	-5.45652e-09	-1.40525e-09	0.71	-1.02	10	NaN	NaN	NaN
2006	10	18.528	19.1855	18.5288	18.5288	NaN	NaN	NaN	NaN	NaN	-7.5886e-09	-3.11871e-09	0.85	-1.97	3	NaN	NaN	NaN
2006	11	21.041	20.8257	20.7347	20.7347	NaN	NaN	NaN	NaN	NaN	-1.12207e-09	-1.00876e-09	0.93	1.7	11	NaN	NaN	NaN
2006	12	24.2508	22.8618	23.726	23.726	NaN	NaN	NaN	NaN	NaN	-1.39511e-09	-4.72911e-10	1.06	3.08	14	NaN	NaN	NaN
2007	1	23.8163	21.6282	22.5903	22.5903	NaN	NaN	NaN	NaN	NaN	2.13459e-09	1.10079e-09	0.63	1.77	0	NaN	NaN	NaN
2007	2	24.9364	23.247	23.8914	23.8914	NaN	NaN	NaN	NaN	NaN	-6.13728e-09	-2.0236e-09	0	0.42	1	NaN	NaN	NaN
2007	3	21.4481	19.9299	20.6044	20.6044	NaN	NaN	NaN	NaN	NaN	-8.467e-09	-2.62815e-09	-0.36	2.03	0	NaN	NaN	NaN
2007	4	22.2463	20.3863	21.1461	21.1461	NaN	NaN	NaN	NaN	NaN	-1.23905e-08	-2.96791e-09	-0.45	-0.1	4	NaN	NaN	NaN
2007	5	19.6374	18.5385	18.569	18.569	NaN	NaN	NaN	NaN	NaN	-1.19495e-08	-3.20604e-09	-0.76	0.62	11	NaN	NaN	NaN
2007	6	24.1886	22.7511	23.2894	23.2894	NaN	NaN	NaN	NaN	NaN	-1.02136e-08	-3.39996e-09	-0.51	-3.34	11	NaN	NaN	NaN
2007	7	23.1328	22.6763	22.6883	22.6883	NaN	NaN	NaN	NaN	NaN	-8.90484e-09	-3.3145e-09	-0.63	-1.05	11	NaN	NaN	NaN
2007	8	20.4674	21.359	21.3347	21.3347	NaN	NaN	NaN	NaN	NaN	-5.21635e-09	-2.74688e-09	-0.96	-3.41	22	NaN	NaN	NaN
2007	9	21.5309	20.5191	21.1951	21.1951	NaN	NaN	NaN	NaN	NaN	-7.13796e-09	-2.73891e-09	-1.29	-1.18	10	NaN	NaN	NaN
2007	10	20.3571	20.1542	20.2162	20.2162	NaN	NaN	NaN	NaN	NaN	-5.60056e-09	-2.7702e-09	-1.48	-0.02	3	NaN	NaN	NaN
2007	11	20.8959	20.6741	20.716	20.716	NaN	NaN	NaN	NaN	NaN	-2.49989e-09	-1.58868e-09	-1.71	-1.67	22	NaN	NaN	NaN
2007	12	22.911	22.2612	22.3136	22.3136	NaN	NaN	NaN	NaN	NaN	1.64967e-11	5.8443e-10	-1.67	1.42	8	NaN	NaN	NaN
2008	1	23.0555	21.8265	22.1857	22.1857	NaN	NaN	NaN	NaN	NaN	-1.77488e-09	-1.28187e-09	-1.6	1.87	0	NaN	NaN	NaN
2008	2	22.8135	21.1901	21.6089	21.6089	NaN	NaN	NaN	NaN	NaN	-3.17286e-09	-2.64114e-09	-1.25	1.81	0	NaN	NaN	NaN
2008	3	21.1751	19.782	20.3639	20.3639	NaN	NaN	NaN	NaN	NaN	-1.00079e-08	-4.60796e-09	-0.73	0.37	0	NaN	NaN	NaN
2008	4	20.5545	19.6971	19.9746	19.9746	NaN	NaN	NaN	NaN	NaN	-1.24846e-08	-3.99599e-09	-0.47	-2.02	2	NaN	NaN	NaN
2008	5	18.1909	18.8719	18.1588	18.1588	NaN	NaN	NaN	NaN	NaN	-1.65581e-08	-4.86629e-09	-0.19	-3.26	8	NaN	NaN	NaN
2008	6	20.7834	20.4793	20.1478	20.1478	NaN	NaN	NaN	NaN	NaN	-1.64086e-08	-5.95925e-09	-0.04	-2.05	7	NaN	NaN	NaN
2008	7	21.3801	20.1904	20.8272	20.8272	NaN	NaN	NaN	NaN	NaN	-1.3184e-08	-4.88235e-09	0.33	-1.38	14	NaN	NaN	NaN
2008	8	21.005	20.5961	20.7603	20.7603	NaN	NaN	NaN	NaN	NaN	-5.57439e-09	-4.13671e-09	0.54	-0.21	17	NaN	NaN	NaN
2008	9	20.4494	20.8475	20.9601	20.9601	NaN	NaN	NaN	NaN	NaN	-4.05483e-09	-2.96678e-09	0.03	-2.07	3	NaN	NaN	NaN
2008	10	20.2422	21.025	20.7569	20.7569	NaN	NaN	NaN	NaN	NaN	-9.71167e-09	-4.55809e-09	-0.02	0.01	11	NaN	NaN	NaN
2008	11	20.6143	20.3528	20.3232	20.3232	NaN	NaN	NaN	NaN	NaN	-6.44549e-09	-3.93285e-09	-0.15	-1.3	14	NaN	NaN	NaN
2008	12	21.5285	20.3638	20.8829	20.8829	NaN	NaN	NaN	NaN	NaN	-5.5628e-09	-3.41091e-09	-0.63	-0.58	16	NaN	NaN	NaN
2009	1	20.5452	19.2556	19.5496	19.5496	NaN	NaN	NaN	NaN	NaN	-3.44406e-09	-1.8307e-09	-0.62	0.61	1	NaN	NaN	NaN
2009	2	21.1729	18.9967	20.0784	20.0784	NaN	NaN	NaN	NaN	NaN	-6.56379e-09	-2.70968e-09	-0.49	-1.43	0	NaN	NaN	NaN
2009	3	22.8055	21.3938	21.8124	21.8124	NaN	NaN	NaN	NaN	NaN	-1.14318e-08	-3.38807e-09	-0.76	0.15	1	NaN	NaN	NaN
2009	4	22.9599	21.2054	22.2292	22.2292	NaN	NaN	NaN	NaN	NaN	-1.31407e-08	-3.20946e-09	-0.07	1.74	1	NaN	NaN	NaN
2009	5	24.5176	22.8547	23.3594	23.3594	NaN	NaN	NaN	NaN	NaN	-1.09107e-08	-3.7384e-09	0.34	1.52	3	NaN	NaN	NaN
2009	6	20.0547	19.7811	19.2817	19.2817	NaN	NaN	NaN	NaN	NaN	-1.15333e-08	-5.16615e-09	0.71	-3.05	1	NaN	NaN	NaN
2009	7	23.5187	21.9632	22.576	22.576	NaN	NaN	NaN	NaN	NaN	-8.72263e-09	-4.22106e-09	0.89	-0.92	10	NaN	NaN	NaN
2009	8	23.0835	21.6805	22.3722	22.3722	NaN	NaN	NaN	NaN	NaN	-6.35473e-09	-4.59735e-09	0.72	1.07	13	NaN	NaN	NaN
2009	9	22.4447	21.4682	22.5278	22.5278	NaN	NaN	NaN	NaN	NaN	-3.01351e-09	-3.83905e-09	0.76	-0.63	13	NaN	NaN	NaN
2009	10	20.8798	21.9666	21.4543	21.4543	NaN	NaN	NaN	NaN	NaN	-2.53101e-09	-3.20482e-09	0.78	-2	6	NaN	NaN	NaN
2009	11	20.842	20.9915	21.3708	21.3708	NaN	NaN	NaN	NaN	NaN	-2.51e-10	-2.22336e-09	1.19	1.68	11	NaN	NaN	NaN
2009	12	23.7307	22.866	23.2897	23.2897	NaN	NaN	NaN	NaN	NaN	1.35821e-09	-5.13177e-10	1.47	-3.72	7	NaN	NaN	NaN
2010	1	25.9646	23.9907	24.7584	24.7584	NaN	NaN	NaN	NaN	NaN	7.21834e-10	-1.36587e-09	1.1	-2.38	0	NaN	NaN	NaN
2010	2	21.5903	20.9399	21.0143	21.0143	NaN	NaN	NaN	NaN	NaN	-2.2377e-09	-2.53539e-09	0.79	-3.25	0	NaN	NaN	NaN
2010	3	21.4978	20.321	20.9523	20.9523	NaN	NaN	NaN	NaN	NaN	-1.09351e-08	-5.67328e-09	0.61	-0.8	3	NaN	NaN	NaN
2010	4	20.4627	18.8454	19.262	19.262	NaN	NaN	NaN	NaN	NaN	-1.49313e-08	-4.79915e-09	0.53	-1.03	6	NaN	NaN	NaN
2010	5	20.0371	19.3504	19.5188	19.5188	NaN	NaN	NaN	NaN	NaN	-1.25241e-08	-4.35952e-09	-0.01	-1.66	4	NaN	NaN	NaN
2010	6	20.2911	19.5535	19.659	19.659	NaN	NaN	NaN	NaN	NaN	-1.35826e-08	-4.25571e-09	-0.53	-2.4	11	NaN	NaN	NaN
2010	7	20.5669	21.5202	21.1626	21.1626	NaN	NaN	NaN	NaN	NaN	-1.00741e-08	-4.02038e-09	-0.84	0.06	20	NaN	NaN	NaN
2010	8	18.0408	19.6156	18.897	18.897	NaN	NaN	NaN	NaN	NaN	-4.04339e-09	-2.89315e-09	-1.07	-2.01	26	NaN	NaN	NaN
2010	9	19.3004	20.2101	20.0075	20.0075	NaN	NaN	NaN	NaN	NaN	-2.72894e-09	-2.02994e-09	-1.34	-2.38	24	NaN	NaN	NaN
2010	10	20.1882	20.257	20.1699	20.1699	NaN	NaN	NaN	NaN	NaN	-3.24257e-09	-2.42447e-09	-1.7	-2.41	15	NaN	NaN	NaN
2010	11	18.4785	20.0385	19.4469	19.4469	NaN	NaN	NaN	NaN	NaN	-2.07421e-09	-2.11985e-09	-1.56	-3.34	20	NaN	NaN	NaN
2010	12	18.2915	19.0494	18.3141	18.3141	NaN	NaN	NaN	NaN	NaN	-1.21714e-09	-5.716e-10	-1.55	-4.62	7	NaN	NaN	NaN
2011	1	21.2063	20.765	20.7886	20.7886	NaN	NaN	NaN	NaN	NaN	1.56687e-09	-4.24661e-10	-1.41	-1.38	0	NaN	NaN	NaN
2011	2	21.0378	20.3062	20.5946	20.5946	NaN	NaN	NaN	NaN	NaN	-2.58102e-09	-1.83161e-09	-0.84	2.79	0	NaN	NaN	NaN
2011	3	19.424	18.6262	19.0684	19.0684	NaN	NaN	NaN	NaN	NaN	-9.04233e-09	-4.59161e-09	-0.77	-0.44	3	NaN	NaN	NaN
2011	4	18.8093	18.3156	18.4022	18.4022	NaN	NaN	NaN	NaN	NaN	-1.26964e-08	-3.50144e-09	-0.36	2.39	1	NaN	NaN	NaN
2011	5	20.0973	20.6544	20.2473	20.2473	NaN	NaN	NaN	NaN	NaN	-1.26083e-08	-3.83955e-09	-0.23	1.08	4	NaN	NaN	NaN
2011	6	20.5889	20.5209	20.2577	20.2577	NaN	NaN	NaN	NaN	NaN	-1.53635e-08	-5.42975e-09	0.09	-1.58	9	NaN	NaN	NaN
2011	7	21.7539	21.6841	21.8654	21.8654	NaN	NaN	NaN	NaN	NaN	-5.47685e-09	-3.47905e-09	0.06	-3.39	13	NaN	NaN	NaN
2011	8	22.2393	21.7778	22.3495	22.3495	NaN	NaN	NaN	NaN	NaN	-3.93646e-09	-3.12957e-09	-0.4	-0.18	15	NaN	NaN	NaN
2011	9	24.0137	24.2456	24.3583	24.3583	NaN	NaN	NaN	NaN	NaN	-4.67588e-09	-3.33802e-09	-0.68	2.97	14	NaN	NaN	NaN
2011	10	20.8325	20.8647	20.8125	20.8125	NaN	NaN	NaN	NaN	NaN	-9.60457e-09	-5.3118e-09	-0.98	1.45	12	NaN	NaN	NaN
2011	11	20.8795	21.3596	20.9632	20.9632	NaN	NaN	NaN	NaN	NaN	-3.20006e-09	-2.49116e-09	-1.04	0.74	24	NaN	NaN	NaN
2011	12	19.1302	19.1657	18.9684	18.9684	0.98701	0.98701	0.98701	0.98701	1.47343	-3.88869e-09	-2.00801e-09	-0.79	3.2	17	NaN	NaN	NaN
2012	1	21.2481	20.6972	20.8393	20.8393	1.07403	1.07403	1.07403	1.07403	1.54064	-9.71065e-11	-1.17989e-09	-0.73	2.05	0	NaN	NaN	NaN
2012	2	21.1435	20.5382	20.6162	20.6162	1.47322	1.47322	1.47322	1.47322	1.49517	-7.05532e-09	-2.26543e-09	-0.14	1.2	0	NaN	NaN	NaN
2012	3	20.4876	20.3187	20.2865	20.2865	1.08218	1.08218	1.08218	1.08218	1.55277	-9.30693e-09	-2.91683e-09	-0.15	1.78	0	NaN	NaN	NaN
2012	4	18.4159	17.9914	18.4361	18.4361	0.23278	0.23278	0.23278	0.23278	0.25286	-1.45648e-08	-4.34204e-09	0	-2.36	4	NaN	NaN	NaN
2012	5	19.8321	19.0442	19.282	19.282	0.22002	0.22002	0.22002	0.22002	0.13784	-1.42472e-08	-4.96504e-09	0.01	-0.83	9	NaN	NaN	NaN
2012	6	23.7161	23.0872	23.2676	23.2676	0.20307	0.20307	0.20307	0.20307	0.40425	-1.43161e-08	-6.52328e-09	0.5	-2.58	11	NaN	NaN	NaN
2012	7	20.5913	19.4311	20.0893	20.0893	0.21671	0.21671	0.21671	0.21671	0.87727	-8.99994e-09	-4.55308e-09	0.83	-1.31	5	NaN	NaN	NaN
2012	8	21.4438	21.859	21.5901	21.5901	0.21021	0.21021	0.21021	0.21021	0.20842	-6.06202e-09	-3.91753e-09	0.75	-0.44	3	NaN	NaN	NaN
2012	9	22.3621	22.7764	22.2741	22.2741	0.23366	0.23366	0.23366	0.23366	0.17031	-5.94672e-09	-4.03926e-09	0.39	-1.44	16	NaN	NaN	NaN
2012	10	20.0746	20.1646	20.388	20.388	0.22063	0.22063	0.22063	0.22063	0.14208	-7.74318e-09	-4.30883e-09	0.04	-3.21	11	NaN	NaN	NaN
2012	11	23.4488	22.7934	23.122	23.122	0.31343	0.31343	0.31343	0.31343	0.18868	-3.4646e-09	-2.85826e-09	0.17	-1.11	15	NaN	NaN	NaN
2012	12	23.8895	23.2379	23.5439	23.5439	0.2771	0.2771	0.2771	0.2771	0.65985	-3.6981e-10	-1.74289e-09	-0.28	0.6	3	NaN	NaN	NaN
2013	1	22.9399	21.5237	22.1525	22.1525	1.35132	1.35132	1.35132	1.35132	1.80288	-2.75651e-09	-6.7029e-10	-0.59	1.08	0	50.95	6.259	4.184
2013	2	23.184	22.5181	22.8052	22.8052	1.35788	1.35788	1.35788	1.35788	1.24663	-5.22e-09	-1.88516e-09	-0.45	-0.26	0	101.583	14.32	16.436
2013	3	18.7849	17.7965	18.0164	18.0164	0.55016	0.55016	0.55016	0.55016	1.04575	-1.08107e-08	-3.8906e-09	0.04	-3.75	2	20	7.5	19.5
2013	4	20.1627	19.7269	19.9501	19.9501	0.38391	0.38391	0.38391	0.38391	0.98707	-1.232e-08	-5.07866e-09	-0.11	0.03	0	55.644	8.189	3.194
2013	5	19.6981	19.0075	19.4819	19.4819	0.36632	0.36632	0.36632	0.36632	0.54964	-1.28363e-08	-4.87324e-09	-0.67	1.23	11	53.408	9.277	11.739
2013	6	20.7395	19.6912	19.7671	19.7671	0.23599	0.23599	0.23599	0.23599	0.54393	-1.2314e-08	-4.68295e-09	-0.71	1.4	3	61.763	14.199	20.811
2013	7	24.0711	23.4824	23.709	23.709	0.25094	0.25094	0.25094	0.25094	0.50359	-1.01319e-08	-4.96558e-09	-0.56	2.52	9	31.96	14.229	11.605
2013	8	20.7647	20.169	20.1596	20.1596	0.22254	0.22254	0.22254	0.22254	0.28805	-8.38189e-09	-5.10051e-09	-0.48	2.16	4	19.473	5.752	8.883
2013	9	21.1472	20.231	20.5683	20.5683	0.21609	0.21609	0.21609	0.21609	0.09558	-8.53465e-09	-5.61584e-09	-0.22	-0.57	15	22.73	5.159	9.428
2013	10	22.3857	23.1697	22.8588	22.8588	0.2292	0.2292	0.2292	0.2292	0.09087	-1.06072e-08	-6.07885e-09	-0.1	-0.36	14	128.849	6.89	14.81
2013	11	23.3349	23.3937	23.1927	23.1927	0.24221	0.24221	0.24221	0.24221	0.12102	-5.50677e-09	-4.17467e-09	-0.11	0.04	14	46.754	16.059	5.543
2013	12	21.5331	21.3778	21.3371	21.3371	0.35247	0.35247	0.35247	0.35247	0.55469	-3.06088e-09	-2.19471e-09	-0.02	3.54	3	73.276	55.506	2.187
2014	1	23.1494	22.1483	22.6669	22.6669	0.33691	0.33691	0.33691	0.33691	1.11433	-2.21295e-09	-2.03224e-09	-0.27	0.71	0	209.719	19.931	2.828
2014	2	22.6623	22.0927	22.2455	22.2455	0.93853	0.93853	0.93853	0.93853	1.00232	-5.01501e-09	-2.67116e-09	-0.65	2.32	0	252.759	3.127	0.843
2014	3	23.9243	22.994	23.484	23.484	0.60184	0.60184	0.60184	0.60184	0.85073	-8.88051e-09	-3.9852e-09	-0.16	1.64	0	301.515	10.874	5.149
2014	4	19.1231	18.4296	18.5096	18.5096	0.48203	0.48203	0.48203	0.48203	1.10269	-1.37444e-08	-4.79659e-09	0.22	0.84	2	61.626	10.472	3.393
2014	5	23.3809	22.8762	23.1054	23.1054	0.2311	0.2311	0.2311	0.2311	0.4283	-1.15909e-08	-4.73045e-09	0.55	-0.08	1	95.474	9.537	5.007
2014	6	22.3627	20.9188	21.3663	21.3663	0.20266	0.20266	0.20266	0.20266	0.45145	-1.46827e-08	-4.78953e-09	0.91	-1.98	7	72.827	9.757	1.846
2014	7	22.8532	21.9504	22.4132	22.4132	0.25602	0.25602	0.25602	0.25602	0.65734	-1.10092e-08	-5.60107e-09	0.56	0.91	5	55.659	NaN	NaN
2014	8	19.676	20.4446	20.153	20.153	0.26806	0.26806	0.26806	0.26806	0.2285	-1.21279e-08	-4.45653e-09	0.37	-1.14	16	90.074	NaN	NaN
2014	9	20.3794	21.3649	21.0237	21.0237	0.2426	0.2426	0.2426	0.2426	0.15776	-1.22171e-08	-4.21058e-09	0.36	-2.1	11	NaN	NaN	NaN
2014	10	21.5226	21.4496	21.3849	21.3849	0.17807	0.17807	0.17807	0.17807	0.08908	-1.33491e-08	-4.79627e-09	0.63	0.31	13	NaN	NaN	NaN
2014	11	24.4377	24.2231	24.3028	24.3028	0.28443	0.28443	0.28443	0.28443	0.05825	-9.28881e-09	-4.11605e-09	0.92	-2.17	10	NaN	24.432	36.236
2014	12	22.5291	22.1721	22.5049	22.5049	0.36295	0.36295	0.36295	0.36295	0.15562	-6.37853e-09	-3.71548e-09	0.8	1.89	0	NaN	58.721	6.457
2015	1	22.2135	21.5812	21.8902	21.8902	1.54522	1.54522	1.54522	1.54522	1.2675	-3.92229e-09	-1.91575e-09	0.39	2.81	0	NaN	NaN	NaN
2015	2	22.6998	22.1033	22.2103	22.2103	0.87145	0.87145	0.87145	0.87145	0.77145	-6.40404e-09	-1.90512e-09	0.16	1.47	0	NaN	NaN	NaN
2015	3	21.9514	21.1516	21.5543	21.5543	0.89135	0.89135	0.89135	0.89135	1.02843	-1.32357e-08	-3.23359e-09	0.08	1.99	0	NaN	NaN	NaN
2015	4	21.6073	20.3035	20.6856	20.6856	0.36104	0.36104	0.36104	0.36104	0.41319	-1.3803e-08	-3.40251e-09	0.75	1.03	0	61.115	26.57	8.667
2015	5	21.0085	20.7072	20.8678	20.8678	0.25667	0.25667	0.25667	0.25667	0.36853	-2.17757e-08	-4.62557e-09	0.99	2.09	3	41.764	31.496	5.127
2015	6	21.374	20.7274	20.9005	20.9005	0.45297	0.45297	0.45297	0.45297	0.60881	-1.74706e-08	-3.5504e-09	1.54	0.28	3	85.993	55.154	1.931
2015	7	19.413	19.3367	19.349	19.349	0.5703	0.5703	0.5703	0.5703	0.96277	-1.39115e-08	-4.49237e-09	1.87	-2.16	6	110.929	95.585	4.192
2015	8	24.0802	23.6591	23.5578	23.5578	0.23366	0.23366	0.23366	0.23366	0.65879	-5.73753e-09	-2.43185e-09	2.08	1.47	3	235.157	277.347	7.434
2015	9	22.9546	22.558	22.9533	22.9533	0.22557	0.22557	0.22557	0.22557	0.17309	-6.23858e-09	-3.01046e-09	2.36	-1.65	2	284.16	323.482	2.511
2015	10	23.4811	23.011	23.0731	23.0731	0.23891	0.23891	0.23891	0.23891	0.06697	-1.08218e-08	-4.59841e-09	2.47	-1.13	3	360.953	396.335	7.549
2015	11	21.8665	21.9061	21.7872	21.7872	0.24195	0.24195	0.24195	0.24195	0.16474	-7.53291e-09	-3.31363e-09	2.63	3.54	8	191.431	193.431	3.833
2015	12	24.0252	23.3898	23.7148	23.7148	0.37808	0.37808	0.37808	0.37808	0.52649	-4.70677e-09	-2.64773e-09	2.65	4.22	3	197.899	164.128	18.149
2016	1	23.5561	23.0485	23.1576	23.1576	0.878	0.878	0.878	0.878	1.11601	8.57148e-10	-2.08045e-10	2.64	1.16	0	NaN	NaN	NaN
2016	2	23.4996	23.0445	23.1719	23.1719	0.94988	0.94988	0.94988	0.94988	1.47686	-9.0433e-10	-4.61447e-10	1.9	1.61	0	NaN	NaN	NaN
2016	3	22.2045	21.6923	21.9543	21.9543	1.13987	1.13987	1.13987	1.13987	1.26794	-1.28123e-08	-3.29022e-09	1.52	0.33	3	NaN	NaN	NaN
2016	4	21.3784	21.1003	21.1362	21.1362	0.37151	0.37151	0.37151	0.37151	0.79557	-1.66239e-08	-3.60215e-09	0.78	-2.06	0	NaN	NaN	NaN
2016	5	21.8073	21.4405	21.7997	21.7997	0.22456	0.22456	0.22456	0.22456	0.11054	-1.66865e-08	-3.59765e-09	0.21	-0.82	2	NaN	NaN	NaN
2016	6	23.5157	22.8976	23.1693	23.1693	0.24079	0.24079	0.24079	0.24079	0.07788	-1.58505e-08	-3.84362e-09	0.11	-1.27	3	NaN	NaN	NaN
2016	7	19.9057	19.0977	19.3084	19.3084	0.22751	0.22751	0.22751	0.22751	0.1898	-1.22507e-08	-3.87681e-09	-0.24	2.18	12	76.669	63.361	4.48
2016	8	19.9453	20.0523	19.849	19.849	0.25942	0.25942	0.25942	0.25942	0.32236	-4.92652e-09	-2.03535e-09	-0.5	2.14	6	58.367	54.798	1.093
2016	9	18.2196	19.2052	18.4761	18.4761	0.23667	0.23667	0.23667	0.23667	0.08486	-5.93128e-09	-3.31966e-09	-0.19	2.45	11	57.124	65.533	1.939
2016	10	22.4842	22.117	22.6564	22.6564	0.32808	0.32808	0.32808	0.32808	0.11453	-8.68378e-09	-4.45191e-09	-0.52	-1.47	18	41.635	29.966	0.402
2016	11	19.3238	20.1536	20.1438	20.1438	0.27844	0.27844	0.27844	0.27844	0.07898	-4.73738e-09	-2.9479e-09	-0.48	-1.61	3	54.32	9.521	40.216
2016	12	21.0339	20.7673	20.7823	20.7823	1.0172	1.0172	1.0172	1.0172	0.61546	-1.51017e-09	-1.16234e-09	-0.48	2.1	10	102.921	58.428	41.672
2017	1	22.007	21.3459	21.662	21.662	1.04746	1.04746	1.04746	1.04746	1.37436	-2.80743e-09	-1.21255e-09	-0.09	0.17	1	NaN	NaN	NaN
2017	2	22.6013	22.0279	22.2021	22.2021	1.07039	1.07039	1.07039	1.07039	1.18979	-3.35271e-09	-1.79554e-09	0.4	1.38	0	NaN	NaN	NaN
2017	3	19.5028	19.4438	19.2709	19.2709	0.92737	0.92737	0.92737	0.92737	1.03794	-1.4979e-08	-3.12099e-09	0.24	1.05	0	48.16	20.767	6.497
2017	4	18.3636	18.5235	18.64	18.64	0.35264	0.35264	0.35264	0.35264	0.56303	-1.28923e-08	-2.84086e-09	0.42	1.5	3	54.686	10.565	15.108
2017	5	21.2755	20.3717	20.6611	20.6611	0.25171	0.25171	0.25171	0.25171	0.08408	-2.29535e-08	-3.69684e-09	0.31	0.38	3	185.008	11.528	8.9
2017	6	22.4009	21.191	21.7693	21.7693	0.27485	0.27485	0.27485	0.27485	0.31675	-1.60845e-08	-4.47881e-09	0.06	-0.55	8	65.709	26.654	0.278
2017	7	21.326	21.2553	21.2976	21.2976	0.26126	0.26126	0.26126	0.26126	0.70202	-1.10052e-08	-4.00532e-09	0.08	0.1	12	31.305	16.586	0.741
2017	8	21.3153	21.5301	21.2506	21.2506	0.27337	0.27337	0.27337	0.27337	0.16827	-4.94746e-09	-3.10632e-09	-0.37	-0.04	3	32.59	18.036	4.643
2017	9	21.4065	21.3854	21.5568	21.5568	0.32798	0.32798	0.32798	0.32798	0.06044	-8.87989e-09	-3.21192e-09	-0.88	1.42	12	41.045	18.078	10.68
2017	10	18.3244	18.5108	18.4819	18.4819	0.31101	0.31101	0.31101	0.31101	0.06968	-1.28188e-08	-4.68452e-09	-0.82	1.36	10	89.528	77.84	6.47
2017	11	18.0454	19.3579	18.7642	18.7642	0.2607	0.2607	0.2607	0.2607	0.09777	-9.34683e-09	-3.54323e-09	-1.1	-0.9	12	56.788	22.076	15.316
2017	12	22.0725	22.701	22.3587	22.3587	0.38802	0.38802	0.38802	0.38802	0.33292	-4.55787e-09	-2.48381e-09	-1.09	1	8	97.262	72.969	5.976

## Sheet: Table 2
Input					Target
Year	MEI	NAO	Precipitation		CPUE TOTAL	Caranx crysos	Euthynnus alletteratus
1994	-0.04	1.28	0		38.166	3.634	0.197
1994	-0.43	1.38	1		118.334	20.666	3.089
1994	-0.21	-1.43	1		82.803	48.58	3.2
1994	-0.02	2.99	5		34.448	20.49	2.597
1994	-0.38	-0.09	9		16.38	4.368	0.818
1994	-0.19	-1.59	7		42.526	19.638	2.668
1994	0.01	-2.85	9		86.394	70.385	2.999
1994	0.62	-1.88	8		85.203	61.967	1.423
1994	0.85	1.68	11		208.038	78.346	1.087
1994	0.94	2.86	0		44.234	28.849	0.829
1995	0.84	2.7	0		44.655	21.343	0.901
1995	0.58	3.13	0		19.022	6.317	0.909
1995	0.06	1.06	1		51.371	3.669	1.321
1995	-0.23	-1.81	0		39.685	5.736	1.928
1995	-0.53	-0.36	5		21.768	9.55	1.701
1995	-0.23	-3.36	12		46.008	24.222	0.251
1995	-0.1	-0.96	13		24.958	22.242	0.246
1995	-0.58	-1.33	21		13.345	4.932	1.135
1995	-0.7	-1.55	16		25.802	11.373	3.409
1995	-0.73	1.22	16		21.367	9.559	0.559
1995	-0.75	-2.73	0		71.464	66.098	0.934
1995	-0.74	-3.33	84		59.77	52.952	0.643
1996	-0.58	-3.27	0		18.053	13.516	0.397
1996	-0.53	-0.12	0		10.52	6.63	0.857
1996	-0.29	-2.57	4		20.589	4.733	2.518
1996	-0.55	-0.31	7		13.213	3.597	1.035
1996	-0.53	-1.5	3		22.49	8.022	0.651
1996	-0.34	1.43	14		31.874	12.073	0.682
1996	-0.26	1.47	12		9.24	5.265	0.56
1996	-0.28	-0.19	15		10.196	7.558	0.22
1996	-0.33	-2.23	9		11.53	4.718	0.633
1996	-0.39	-0.07	2		21.06	4.651	6.032
1996	-0.8	-4.7	3		155.472	133.765	0.869
1997	-0.7	-1.95	0		93.016	12.596	0.643
1997	-0.39	5.26	0		312.476	0.687	1.565
1997	0.06	2.09	0		10.673	0.36	1.08
1997	0.28	-0.97	2		64.75	0.457	0.965
1997	1.07	-1.35	1		6.744	4.154	0.788
1997	1.68	-4.05	15		41.796	15.329	0.064
1997	2.27	1.18	3		65.575	50.505	3.358
1997	2.75	1.78	4		24.971	12.88	3.236
1997	2.84	-0.67	7		18.535	12.93	2.554
1997	3.11	-2.26	11		41.373	22.286	2.239
1997	3.22	-0.99	6		79.477	17.658	11.682
1997	3.24	-0.2	0		35.189	10.304	1.679
1998	3.03	-0.28	0		128.171	50.457	0.057
1998	2.5	2.44	4		26.624	2.935	0.2
1998	2.03	1.24	1		42.964	1.111	2.627
1998	1.51	-0.39	3		14.864	6.545	0.325
1998	1.25	-1.26	8		27.159	8.195	0.183
1998	-0.17	-0.57	13		36.104	7.709	0.135
1998	-0.27	1.8	13		30.433	4.194	0.206
1998	-0.46	-3.48	17		51.505	4.846	0.06
1998	-0.71	1.13	7		65.444	6.338	0.493
1998	-1	1.95	6		48.398	6.945	10.061
2000	-1.71	0.35	2		56.495	0.1	0.071
2000	-1.15	4.37	1		57.639	0.043	0.057
2000	-0.82	0.54	0		65.239	1.036	0.543
2000	-0.5	0.31	5		80.264	0.144	0.791
2000	-0.75	0.89	8		31.41	9.2	1.2
2000	-0.58	-2.99	8		64.026	3	0.342
2000	-0.48	2.26	5		195.741	118.645	0.009
2000	-0.72	-0.24	10		278.625	85.942	32.667
2001	-0.1	-0.68	0		60.633	1.333	0.25
2013	-0.59	1.08	0		50.95	6.259	4.184
2013	-0.45	-0.26	0		101.583	14.32	16.436
2013	0.04	-3.75	2		20	7.5	19.5
2013	-0.11	0.03	0		55.644	8.189	3.194
2013	-0.67	1.23	11		53.408	9.277	11.739
2013	-0.71	1.4	3		61.763	14.199	20.811
2013	-0.56	2.52	9		31.96	14.229	11.605
2013	-0.48	2.16	4		19.473	5.752	8.883
2013	-0.22	-0.57	15		22.73	5.159	9.428
2013	-0.1	-0.36	14		128.849	6.89	14.81
2013	-0.11	0.04	14		46.754	16.059	5.543
2013	-0.02	3.54	3		73.276	55.506	2.187
2014	-0.27	0.71	0		209.719	19.931	2.828
2014	-0.65	2.32	0		252.759	3.127	0.843
2014	-0.16	1.64	0		301.515	10.874	5.149
2014	0.22	0.84	2		61.626	10.472	3.393
2014	0.55	-0.08	1		95.474	9.537	5.007
2014	0.91	-1.98	7		72.827	9.757	1.846
2015	0.75	1.03	0		61.115	26.57	8.667
2015	0.99	2.09	3		41.764	31.496	5.127
2015	1.54	0.28	3		85.993	55.154	1.931
2015	1.87	-2.16	6		110.929	95.585	4.192
2015	2.08	1.47	3		235.157	277.347	7.434
2015	2.36	-1.65	2		284.16	323.482	2.511
2015	2.47	-1.13	3		360.953	396.335	7.549
2015	2.63	3.54	8		191.431	193.431	3.833
2015	2.65	4.22	3		197.899	164.128	18.149
2016	-0.24	2.18	12		76.669	63.361	4.48
2016	-0.5	2.14	6		58.367	54.798	1.093
2016	-0.19	2.45	11		57.124	65.533	1.939
2016	-0.52	-1.47	18		41.635	29.966	0.402
2016	-0.48	-1.61	3		54.32	9.521	40.216
2016	-0.48	2.1	10		102.921	58.428	41.672
2017	0.24	1.05	0		48.16	20.767	6.497
2017	0.42	1.5	3		54.686	10.565	15.108
2017	0.31	0.38	3		185.008	11.528	8.9
2017	0.06	-0.55	8		65.709	26.654	0.278
2017	0.08	0.1	12		31.305	16.586	0.741
2017	-0.37	-0.04	3		32.59	18.036	4.643
2017	-0.88	1.42	12		41.045	18.078	10.68
2017	-0.82	1.36	10		89.528	77.84	6.47
2017	-1.1	-0.9	12		56.788	22.076	15.316
2017	-1.09	1	8		97.262	72.969	5.976

## Sheet: Table 3
CPUE				Caranx Crysos				Euthynnus alletteratus
Original	ANN			Original	ANN			Original	ANN
38.166	0			3.634	0			0.197	0
112.593	0			NaN	0			NaN	0
130.594	65.2701			12.129	9.75659			NaN	1.09458
118.334	6.744			20.666	6.55797			3.089	0.009
82.803	6.744			48.58	40.4615			3.2	10.595
34.448	34.448			20.49	20.49			2.597	2.33752
16.38	16.38			4.368	0.043			0.818	0.743099
42.526	42.526			19.638	13.9629			2.668	2.51833
86.394	86.394			70.385	70.385			2.999	2.46343
85.203	85.203			61.967	61.967			1.423	0.879457
208.038	120.302			78.346	78.346			1.087	1.06684
44.234	44.234			28.849	28.849			0.829	0.755243
44.655	44.655			21.343	21.343			0.901	0.009
19.022	19.022			6.317	6.317			0.909	1.1816
51.371	51.371			3.669	3.669			1.321	0.654917
39.685	104.612			5.736	5.736			1.928	1.1129
21.768	21.768			9.55	9.55			1.701	1.46518
46.008	46.008			24.222	24.222			0.251	0.009
24.958	24.958			22.242	22.242			0.246	0.624137
13.345	13.345			4.932	152.719			1.135	1.41452
25.802	25.802			11.373	11.373			3.409	2.99792
21.367	21.367			9.559	9.559			0.559	0.742612
71.464	71.464			66.098	66.098			0.934	0.314613
59.77	59.77			52.952	52.952			0.643	0.667537
18.053	18.053			13.516	13.516			0.397	0.009
10.52	10.52			6.63	6.63			0.857	0.601088
20.589	20.589			4.733	4.733			2.518	2.12247
13.213	13.213			3.597	3.597			1.035	0.542774
22.49	22.49			8.022	8.022			0.651	0.540386
31.874	31.874			12.073	12.073			0.682	0.009
9.24	9.24			5.265	5.265			0.56	0.413331
10.196	10.196			7.558	10.3782			0.22	0.771656
11.53	11.53			4.718	0.043			0.633	0.009
21.06	21.06			4.651	4.651			6.032	4.9625
23.652	6.744			15.455	133.765			NaN	1.60688
155.472	6.744			133.765	0.043			0.869	40.029
93.016	6.744			12.596	0.043			0.643	20.0075
312.476	9.81162			0.687	0.687			1.565	1.35994
10.673	10.673			0.36	0.36			1.08	0.990656
64.75	64.75			0.457	0.457			0.965	6.59482
6.744	6.744			4.154	4.154			0.788	0.49208
41.796	41.796			15.329	15.329			0.064	0.009
65.575	65.575			50.505	50.505			3.358	3.21001
24.971	24.971			12.88	12.88			3.236	3.21705
18.535	18.535			12.93	12.93			2.554	2.21571
41.373	41.373			22.286	22.286			2.239	2.62495
79.477	79.477			17.658	17.658			11.682	11.4752
35.189	35.189			10.304	10.304			1.679	2.51444
128.171	128.171			50.457	50.457			0.057	0.009
26.624	26.624			2.935	2.935			0.2	4.14793
42.964	42.964			1.111	1.111			2.627	2.94693
14.864	14.864			6.545	6.545			0.325	0.009
27.159	27.159			8.195	8.195			0.183	0.556682
	36.104			NaN	7.709			NaN	0.009
36.104	22.0546			7.709	80.7695			0.135	0.009
30.433	34.6935			4.194	0.043			0.206	3.84052
51.505	6.744			4.846	4.846			0.06	0.009
23.513	22.6384			11.013	6.338			NaN	0.369742
65.444	55.4566			6.338	0.043			0.493	12.0029
48.398	6.744			6.945	0.043			10.061	0.009
NaN	56.495			NaN	0.1			NaN	0.009
NaN	6.744			NaN	0.043			NaN	0.009
NaN	6.744			NaN	20.8706			NaN	0.812827
NaN	37.9809			NaN	40.5589			NaN	0.082434
NaN	98.5185			NaN	7.29964			NaN	3.5457
NaN	21.6323			NaN	23.9998			NaN	0.009
NaN	6.744			NaN	0.043			NaN	0.009
NaN	29.1111			NaN	0.043			NaN	0.009
NaN	88.2306			NaN	0.043			NaN	0.009
NaN	81.9688			NaN	0.043			NaN	2.36099
NaN	96.0604			NaN	0.043			NaN	0.009
NaN	131.06			NaN	33.4671			NaN	0.009
56.495	152.885			0.1	12.7176			0.071	0.009
57.639	54.6947			0.043	8.73008			0.057	0.009
65.239	65.239			1.036	1.036			0.543	0.340915
418.732	80.264			NaN	0.144			NaN	0.315704
80.264	249.949			0.144	173.145			0.791	1.85603
31.41	163.723			9.2	0.043			1.2	20.2939
64.026	64.026			3	3			0.342	0.992596
34.5	195.741			NaN	118.645			2.75	0.0959629
45.756	206.677			26.667	30.7364			NaN	20.0251
195.741	67.7719			118.645	0.043			0.009	0.009
278.625	68.4667			85.942	78.7474			32.667	3.88902
101.143	60.633			18.571	1.333				0.740184
379	149.892			NaN	14.2271			24.444	1.81845
3330.84	277.99			NaN	73.7841			NaN	9.64894
60.633	123.563			1.333	28.7213			0.25	3.82307
392.318	109.268			4.091	0.043			NaN	4.10124
80.442	58.8865			2.067	55.449			NaN	4.51868
588.25	35.6742			NaN	0.043			45.833	5.45253
NaN	158.136			NaN	0.043			NaN	4.8054
NaN	168.087			NaN	0.043			NaN	6.69817
NaN	125.095			NaN	0.043			NaN	8.50388
NaN	346.443			NaN	102.441			NaN	0.009
NaN	340.007			NaN	0.043			NaN	41.7081
NaN	43.7377			NaN	0.043			NaN	0.009
NaN	257.574			NaN	23.926			NaN	3.54064
NaN	426.471			NaN	120.977			NaN	32.8052
NaN	6.744			NaN	0.043			NaN	0.009
NaN	19.2184			NaN	0.043			NaN	1.52938
NaN	6.744			NaN	0.043			NaN	0.009
NaN	6.744			NaN	0.043			NaN	1.5875
NaN	35.587			NaN	0.043			NaN	0.009
NaN	95.3084			NaN	0.043			NaN	0.009
NaN	113.194			NaN	0.043			NaN	2.72596
NaN	154.863			NaN	0.043			NaN	5.03898
NaN	79.2824			NaN	4.93769			NaN	8.17201
NaN	83.2847			NaN	9.89572			NaN	0.009
NaN	85.3412			NaN	0.043			NaN	0.009
NaN	6.744			NaN	0.043			NaN	0.009
NaN	6.744			NaN	0.043			NaN	0.009
NaN	6.744			NaN	0.043			NaN	0.009
NaN	269.456			NaN	28.3917			NaN	3.56481
NaN	396.522			NaN	0.043			NaN	35.1761
NaN	125.714			NaN	58.8358			NaN	0.009
NaN	205.87			NaN	11.6077			NaN	8.27617
NaN	152.099			NaN	0.043			NaN	0.009
NaN	191.449			NaN	0.043			NaN	3.82227
NaN	281.689			NaN	176.594			NaN	2.84256
NaN	209.586			NaN	0.043			NaN	41.5753
NaN	97.4479			NaN	0.043			NaN	0.009
NaN	11.3347			NaN	0.043			NaN	0.009
NaN	71.0887			NaN	0.043			NaN	0.009
NaN	98.1172			NaN	28.5402			NaN	21.4555
NaN	6.744			NaN	0.043			NaN	0.009
NaN	146.952			NaN	0.043			NaN	0.009
NaN	216.421			NaN	0.043			NaN	7.51345
NaN	147.343			NaN	4.2494			NaN	4.98785
NaN	85.2005			NaN	0.043			NaN	4.4261
NaN	94.5749			NaN	0.043			NaN	20.4593
NaN	345.886			NaN	90.5246			NaN	1.80921
NaN	228.786			NaN	0.043			NaN	8.27336
NaN	62.5968			NaN	0.043			NaN	0.009
NaN	6.744			NaN	0.043			NaN	0.009
NaN	419.446			NaN	156.417			NaN	0.009
NaN	192.302			NaN	0.043			NaN	21.962
NaN	106.711			NaN	70.5989			NaN	30.9949
NaN	19.8695			NaN	0.043			NaN	0.009
NaN	66.788			NaN	0.043			NaN	0.009
NaN	184.01			NaN	0.043			NaN	8.97543
NaN	87.7451			NaN	0.043			NaN	1.23335
NaN	32.7726			NaN	0.043			NaN	0.009
NaN	159.338			NaN	0.043			NaN	0.009
NaN	232.092			NaN	0.043			NaN	0.009
NaN	337.24			NaN	15.9513			NaN	0.009
NaN	295.388			NaN	126.253			NaN	17.9835
NaN	63.1166			NaN	58.7083			NaN	33.2606
NaN	341.598			NaN	119.493			NaN	0.009
NaN	168.804			NaN	90.0881			NaN	40.6021
NaN	92.8156			NaN	17.8101			NaN	2.86317
NaN	79.9998			NaN	0.043			NaN	8.53255
NaN	72.0536			NaN	0.043			NaN	21.3378
NaN	228.405			NaN	65.3334			NaN	0.009
NaN	159.071			NaN	0.043			NaN	22.9858
NaN	25.4953			NaN	0.043			NaN	0.009
NaN	101.945			NaN	0.043			NaN	24.2518
NaN	6.744			NaN	0.043			NaN	0.009
NaN	6.744			NaN	0.043			NaN	0.009
NaN	95.4466			NaN	0.043			NaN	0.009
NaN	6.744			NaN	0.043			NaN	28.9778
NaN	242.704			NaN	63.8487			NaN	0.009
NaN	53.0416			NaN	0.403983			NaN	26.07
NaN	324.223			NaN	164.875			NaN	0.009
NaN	306.654			NaN	0.043			NaN	25.5959
NaN	133.453			NaN	0.043			NaN	0.009
NaN	437.971			NaN	153.534			NaN	16.3312
NaN	331.298			NaN	141.33			NaN	31.7644
NaN	133.406			NaN	198.998			NaN	0.009
NaN	360.622			NaN	158.621			NaN	34.7737
NaN	6.744			NaN	17.6776			NaN	30.8405
NaN	6.744			NaN	0.043			NaN	29.2812
NaN	37.9191			NaN	37.4935			NaN	7.61542
NaN	257.583			NaN	127.309			NaN	0.009
NaN	69.4012			NaN	0.043			NaN	11.0689
NaN	114.966			NaN	0.043			NaN	27.7269
NaN	6.744			NaN	0.043			NaN	26.393
NaN	67.0857			NaN	0.043			NaN	15.7105
NaN	70.3262			NaN	0.043			NaN	0.009
NaN	12.4433			NaN	0.043			NaN	29.5453
NaN	30.9332			NaN	0.043			NaN	0.009
NaN	75.8775			NaN	0.043			NaN	8.72351
NaN	6.744			NaN	102.033			NaN	26.03
NaN	171.502			NaN	95.3251			NaN	0.009
NaN	9.73754			NaN	62.505			NaN	30.3507
NaN	6.744			NaN	24.0385			NaN	44.0208
NaN	6.744			NaN	0.043			NaN	7.51568
NaN	303.478			NaN	223.868			NaN	0.009
NaN	6.744			NaN	0.043			NaN	20.0215
NaN	127.147			NaN	0.043			NaN	2.73271
NaN	163.121			NaN	0.043			NaN	0.009
NaN	6.744			NaN	0.043			NaN	0.009
NaN	108.623			NaN	21.0256			NaN	5.44211
NaN	483.737			NaN	376.742			NaN	0.009
NaN	6.744			NaN	0.043			NaN	14.7809
NaN	6.744			NaN	0.043			NaN	8.10709
NaN	6.744			NaN	0.043			NaN	10.6997
NaN	6.744			NaN	0.043			NaN	12.0673
NaN	6.744			NaN	0.043			NaN	5.5718
NaN	6.744			NaN	0.043			NaN	11.5494
NaN	128.712			NaN	66.4984			NaN	5.51612
NaN	6.744			NaN	123.403			NaN	0.009
NaN	103.649			NaN	236.906			NaN	0.009
NaN	235.341			NaN	335.889			NaN	0.009
NaN	167.722			NaN	190.888			NaN	0.009
NaN	280.15			NaN	164.525			NaN	17.1621
NaN	538.808			NaN	348.75			NaN	28.8654
NaN	6.744			NaN	0.043			NaN	39.5053
NaN	178.487			NaN	70.0942			NaN	0.880438
NaN	6.744			NaN	19.7275			NaN	29.7395
NaN	6.744			NaN	9.48762			NaN	11.4663
NaN	27.6286			NaN	57.121			NaN	4.57934
NaN	6.744			NaN	0.043			NaN	6.46405
NaN	247.373			NaN	10.4149			NaN	3.13655
NaN	131.564			NaN	0.043			NaN	15.1566
NaN	6.744			NaN	0.043			NaN	23.6194
NaN	6.744			NaN	21.7015			NaN	23.6236
NaN	6.744			NaN	0.043			NaN	14.6542
NaN	6.744			NaN	0.043			NaN	4.33795
NaN	6.744			NaN	0.043			NaN	15.3522
NaN	19.5155			NaN	14.9148			NaN	11.3025
NaN	235.363			NaN	122.31			NaN	0.009
NaN	6.744			NaN	0.043			NaN	13.8974
NaN	6.744			NaN	0.043			NaN	9.00898
NaN	6.744			NaN	19.6316			NaN	18.5866
NaN	6.744			NaN	0.043			NaN	4.47567
NaN	6.744			NaN	0.043			NaN	13.4039
NaN	6.744			NaN	0.043			NaN	10.4259
NaN	118.272			NaN	0.043			NaN	10.1976
50.95	104.318			6.259	96.2054			4.184	6.98956
101.583	20.6425			14.32	24.2675			16.436	18.8724
20	20			7.5	7.5			19.5	16.1316
55.644	55.644			8.189	8.189			3.194	3.75278
53.408	53.408			9.277	9.277			11.739	12.4118
61.763	61.763			14.199	14.199			20.811	18.676
31.96	31.96			14.229	14.229			11.605	13.2332
19.473	19.473			5.752	5.752			8.883	10.5109
22.73	22.73			5.159	5.159			9.428	5.84818
128.849	128.849			6.89	6.89			14.81	17.079
46.754	46.754			16.059	16.059			5.543	4.03679
73.276	73.276			55.506	21.2293			2.187	4.69966
209.719	209.719			19.931	19.931			2.828	2.88503
252.759	252.759			3.127	3.127			0.843	1.92092
301.515	301.515			10.874	10.874			5.149	7.93213
61.626	61.626			10.472	10.472			3.393	4.626
95.474	95.474			9.537	9.537			5.007	5.50337
72.827	72.827			9.757	9.757			1.846	3.17214
55.659	61.115			NaN	26.57			NaN	7.47376
90.074	101.145			NaN	56.8709			NaN	0.009
NaN	100.299			NaN	31.2278			NaN	13.4726
NaN	26.4249			NaN	0.043			NaN	20.274
NaN	191.234			24.432	59.4741			36.236	12.8282
NaN	145.537			58.721	83.2202			6.457	16.3071
NaN	219.154			NaN	139.032			NaN	0.009
NaN	138.86			NaN	74.2677			NaN	0.009
NaN	198.383			NaN	85.5327			NaN	0.009
61.115	255.015			26.57	43.3596			8.667	0.009
41.764	145.35			31.496	16.8504			5.127	2.48515
85.993	85.993			55.154	39.8898			1.931	1.96695
110.929	110.929			95.585	95.585			4.192	9.574
235.157	222.26			277.347	277.347			7.434	8.45958
284.16	284.16			323.482	323.482			2.511	2.91841
360.953	360.953			396.335	396.335			7.549	7.4832
191.431	191.431			193.431	193.431			3.833	3.86631
197.899	197.899			164.128	164.128			18.149	17.8232
NaN	76.669			NaN	63.361			NaN	4.88229
NaN	326.195			NaN	198.674			NaN	6.91176
NaN	6.744			NaN	180.741			NaN	4.45902
NaN	6.744			NaN	165.223			NaN	9.70069
NaN	6.744			NaN	35.4369			NaN	0.009
NaN	6.744			NaN	0.043			NaN	0.009
76.669	100.483			63.361	0.043			4.48	1.39514
58.367	73.569			54.798	0.043			1.093	4.98271
57.124	57.124			65.533	65.533			1.939	2.86424
41.635	41.635			29.966	29.966			0.402	2.71511
54.32	88.2341			9.521	9.521			40.216	38.0598
102.921	102.921			58.428	58.428			41.672	41.4188
NaN	93.8245			NaN	20.767			NaN	7.5213
NaN	54.099			NaN	0.043			NaN	14.1755
48.16	240.817			20.767	0.043			6.497	8.91185
54.686	158.217			10.565	27.161			15.108	0.009
185.008	185.008			11.528	11.528			8.9	5.61539
65.709	65.709			26.654	26.654			0.278	3.46668
31.305	31.305			16.586	0.043			0.741	2.03466
32.59	32.59			18.036	18.036			4.643	13.0804
41.045	41.045			18.078	18.078			10.68	10.9516
89.528	89.528			77.84	77.84			6.47	4.60353
56.788	21.7801			22.076	22.076			15.316	14.4547
97.262	97.262			72.969	72.969			5.976	10.4254

## Sheet: Table 4
CPUE	Caranx Crysos	Euthynnus alletteratus
38.166	3.634	0.197
112.593	0	0
130.594	12.129	1.09458
118.334	20.666	3.089
82.803	48.58	3.2
34.448	20.49	2.597
16.38	4.368	0.818
42.526	19.638	2.668
86.394	70.385	2.999
85.203	61.967	1.423
208.038	78.346	1.087
44.234	28.849	0.829
44.655	21.343	0.901
19.022	6.317	0.909
51.371	3.669	1.321
39.685	5.736	1.928
21.768	9.55	1.701
46.008	24.222	0.251
24.958	22.242	0.246
13.345	4.932	1.135
25.802	11.373	3.409
21.367	9.559	0.559
71.464	66.098	0.934
59.77	52.952	0.643
18.053	13.516	0.397
10.52	6.63	0.857
20.589	4.733	2.518
13.213	3.597	1.035
22.49	8.022	0.651
31.874	12.073	0.682
9.24	5.265	0.56
10.196	7.558	0.22
11.53	4.718	0.633
21.06	4.651	6.032
23.652	15.455	1.60688
155.472	133.765	0.869
93.016	12.596	0.643
312.476	0.687	1.565
10.673	0.36	1.08
64.75	0.457	0.965
6.744	4.154	0.788
41.796	15.329	0.064
65.575	50.505	3.358
24.971	12.88	3.236
18.535	12.93	2.554
41.373	22.286	2.239
79.477	17.658	11.682
35.189	10.304	1.679
128.171	50.457	0.057
26.624	2.935	0.2
42.964	1.111	2.627
14.864	6.545	0.325
27.159	8.195	0.183
36.104	7.709	0.009
36.104	7.709	0.135
30.433	4.194	0.206
51.505	4.846	0.06
23.513	11.013	0.369742
65.444	6.338	0.493
48.398	6.945	10.061
56.495	0.1	0.009
6.744	0.043	0.009
6.744	20.8706	0.812827
37.9809	40.5589	0.082434
98.5185	7.29964	3.5457
21.6323	23.9998	0.009
6.744	0.043	0.009
29.1111	0.043	0.009
88.2306	0.043	0.009
81.9688	0.043	2.36099
96.0604	0.043	0.009
131.06	33.4671	0.009
56.495	0.1	0.071
57.639	0.043	0.057
65.239	1.036	0.543
418.732	0.144	0.315704
80.264	0.144	0.791
31.41	9.2	1.2
64.026	3	0.342
34.5	118.645	2.75
45.756	26.667	20.0251
195.741	118.645	0.009
278.625	85.942	32.667
101.143	18.571	0.740184
379	14.2271	24.444
333.841	73.7841	9.64894
60.633	1.333	0.25
392.318	4.091	4.10124
80.442	2.067	4.51868
588.25	0.043	45.833
158.136	0.043	4.8054
168.087	0.043	6.69817
125.095	0.043	8.50388
346.443	102.441	0.009
340.007	0.043	41.7081
43.7377	0.043	0.009
257.574	23.926	3.54064
426.471	120.977	32.8052
6.744	0.043	0.009
19.2184	0.043	1.52938
6.744	0.043	0.009
6.744	0.043	1.5875
35.587	0.043	0.009
95.3084	0.043	0.009
113.194	0.043	2.72596
154.863	0.043	5.03898
79.2824	4.93769	8.17201
83.2847	9.89572	0.009
85.3412	0.043	0.009
6.744	0.043	0.009
6.744	0.043	0.009
6.744	0.043	0.009
269.456	28.3917	3.56481
396.522	0.043	35.1761
125.714	58.8358	0.009
205.87	11.6077	8.27617
152.099	0.043	0.009
191.449	0.043	3.82227
281.689	176.594	2.84256
209.586	0.043	41.5753
97.4479	0.043	0.009
11.3347	0.043	0.009
71.0887	0.043	0.009
98.1172	28.5402	21.4555
6.744	0.043	0.009
146.952	0.043	0.009
216.421	0.043	7.51345
147.343	4.2494	4.98785
85.2005	0.043	4.4261
94.5749	0.043	20.4593
345.886	90.5246	1.80921
228.786	0.043	8.27336
62.5968	0.043	0.009
6.744	0.043	0.009
419.446	156.417	0.009
192.302	0.043	21.962
106.711	70.5989	30.9949
19.8695	0.043	0.009
66.788	0.043	0.009
184.01	0.043	8.97543
87.7451	0.043	1.23335
32.7726	0.043	0.009
159.338	0.043	0.009
232.092	0.043	0.009
337.24	15.9513	0.009
295.388	126.253	17.9835
63.1166	58.7083	33.2606
341.598	119.493	0.009
168.804	90.0881	40.6021
92.8156	17.8101	2.86317
79.9998	0.043	8.53255
72.0536	0.043	21.3378
228.405	65.3334	0.009
159.071	0.043	22.9858
25.4953	0.043	0.009
101.945	0.043	24.2518
6.744	0.043	0.009
6.744	0.043	0.009
95.4466	0.043	0.009
6.744	0.043	28.9778
242.704	63.8487	0.009
53.0416	0.403983	26.07
324.223	164.875	0.009
306.654	0.043	25.5959
133.453	0.043	0.009
437.971	153.534	16.3312
331.298	141.33	31.7644
133.406	198.998	0.009
360.622	158.621	34.7737
6.744	17.6776	30.8405
6.744	0.043	29.2812
37.9191	37.4935	7.61542
257.583	127.309	0.009
69.4012	0.043	11.0689
114.966	0.043	27.7269
6.744	0.043	26.393
67.0857	0.043	15.7105
70.3262	0.043	0.009
12.4433	0.043	29.5453
30.9332	0.043	0.009
75.8775	0.043	8.72351
6.744	102.033	26.03
171.502	95.3251	0.009
9.73754	62.505	30.3507
6.744	24.0385	44.0208
6.744	0.043	7.51568
303.478	223.868	0.009
6.744	0.043	20.0215
127.147	0.043	2.73271
163.121	0.043	0.009
6.744	0.043	0.009
108.623	21.0256	5.44211
483.737	376.742	0.009
6.744	0.043	14.7809
6.744	0.043	8.10709
6.744	0.043	10.6997
6.744	0.043	12.0673
6.744	0.043	5.5718
6.744	0.043	11.5494
128.712	66.4984	5.51612
6.744	123.403	0.009
103.649	236.906	0.009
235.341	335.889	0.009
167.722	190.888	0.009
280.15	164.525	17.1621
538.808	348.75	28.8654
6.744	0.043	39.5053
178.487	70.0942	0.880438
6.744	19.7275	29.7395
6.744	9.48762	11.4663
27.6286	57.121	4.57934
6.744	0.043	6.46405
247.373	10.4149	3.13655
131.564	0.043	15.1566
6.744	0.043	23.6194
6.744	21.7015	23.6236
6.744	0.043	14.6542
6.744	0.043	4.33795
6.744	0.043	15.3522
19.5155	14.9148	11.3025
235.363	122.31	0.009
6.744	0.043	13.8974
6.744	0.043	9.00898
6.744	19.6316	18.5866
6.744	0.043	4.47567
6.744	0.043	13.4039
6.744	0.043	10.4259
118.272	0.043	10.1976
50.95	6.259	4.184
101.583	14.32	16.436
20	7.5	19.5
55.644	8.189	3.194
53.408	9.277	11.739
61.763	14.199	20.811
31.96	14.229	11.605
19.473	5.752	8.883
22.73	5.159	9.428
128.849	6.89	14.81
46.754	16.059	5.543
73.276	55.506	2.187
209.719	19.931	2.828
252.759	3.127	0.843
301.515	10.874	5.149
61.626	10.472	3.393
95.474	9.537	5.007
72.827	9.757	1.846
55.659	26.57	7.47376
90.074	56.8709	0.009
100.299	31.2278	13.4726
26.4249	0.043	20.274
191.234	24.432	36.236
145.537	58.721	6.457
219.154	139.032	0.009
138.86	74.2677	0.009
198.383	85.5327	0.009
61.115	26.57	8.667
41.764	31.496	5.127
85.993	55.154	1.931
110.929	95.585	4.192
235.157	277.347	7.434
284.16	323.482	2.511
360.953	396.335	7.549
191.431	193.431	3.833
197.899	164.128	18.149
76.669	63.361	4.88229
326.195	198.674	6.91176
6.744	180.741	4.45902
6.744	165.223	9.70069
6.744	35.4369	0.009
6.744	0.043	0.009
76.669	63.361	4.48
58.367	54.798	1.093
57.124	65.533	1.939
41.635	29.966	0.402
54.32	9.521	40.216
102.921	58.428	41.672
93.8245	20.767	7.5213
54.099	0.043	14.1755
48.16	20.767	6.497
54.686	10.565	15.108
185.008	11.528	8.9
65.709	26.654	0.278
31.305	16.586	0.741
32.59	18.036	4.643
41.045	18.078	10.68
89.528	77.84	6.47
56.788	22.076	15.316
97.262	72.969	5.976
