# Supplementary material for: Reconstructed data of landings for the artisanal beach seine fishery in the marine-coastal area of Taganga, Colombian Caribbean Sea
Source: Data Brief. 2020 Apr 22;30:105604. doi: 10.1016/j.dib.2020.105604 (PMC7200242; doi:10.1016/j.dib.2020.105604)
Supplement: Supplementary file 6 [file mmc6.xml]

<?xml version="1.0" encoding="utf-8" standalone="no"?>
<data>
  <datasets>
    <author>jaltamar@unimagdalena.edu.co;jairoaltamar@hotmail.com</author>
    <type>0</type>
    <dataset>
      <value>4</value>
      <reason>Data will be made available on request</reason>
      <comments />
    </dataset>
  </datasets>
</data>
